# Supplementary material for: Two-Month Voluntary Ethanol Consumption Promotes Mild Neuroinflammation in the Cerebellum but Not in the Prefrontal Cortex, Hippocampus, or Striatum of Mice
Source: Int J Mol Sci. 2024 Apr 10;25(8):4173. doi: 10.3390/ijms25084173 (PMC11050159; doi:10.3390/ijms25084173)
Supplement: Supplementary file 1 [file ijms-25-04173-s001.zip]

Archive with 1 entries (1 files):
- ijms-2920689-supplementary.pdf
